# Supplementary material for: Predictors of stent dysfunction in patients with bilateral metal stents for malignant hilar obstruction
Source: PLoS One. 2021 Mar 29;16(3):e0249096. doi: 10.1371/journal.pone.0249096 (PMC8007062; doi:10.1371/journal.pone.0249096)
Supplement: S1 Data — (XLSX) [file pone.0249096.s002.xlsx]

## Sheet: Sheet1
ResearchID	diagnosis	Bisthmus	sex	age	pre_ALP	pre_bilirubin	dx_stent	indication2	previous_stenting	technical success	clinical success	occlusion	patency	complication	Overall survival
1	CCA	2	0	83	951	2.9	163	without cholangitis	1	1	1	1	59	0	125
2	CCA	4	0	50	231	6.6	6	cholangitis	0	1	1	1	272	0	671
3	CCA	3	0	64	861	11.7	20	cholangitis	0	1	1	1	186	0	277
4	CCA	2	0	57	445	4.2	3	without cholangitis	0	1	1	1	262	0	315
5	CCA	3	0	76	492	10.7	7	without cholangitis	0	1	1	0	224	0	226
6	CCA	4	1	80	341	1.5	81	cholangitis	1	1	1	0	309	1	327
7	CCA	4	0	83	502	1.2	34	without cholangitis	0	1	1	0	348	0	370
8	CCA	4	0	54	590	1.7	7	cholangitis	1	1	1	0	600	0	632
9	Others	2	1	80	294	20	2	without cholangitis	0	0	1	0	133	0	141
10	CCA	4	1	49	266	0.9	173	cholangitis	1	0	1	0	192	0	272
11	Others	4	0	52	475	4.1	1	without cholangitis	0	1	1	0	573	0	573
12	CCA	3	1	69	581	0.8	9	cholangitis	0	1	1	1	238	1	291
13	CCA	3	0	79	452	4.8	1	cholangitis	1	1	1	1	192	0	312
14	GB	4	0	69	494	1.8	3	without cholangitis	0	1	1	0	62	0	71
15	CCA	4	0	66	254	10.3	4	without cholangitis	0	0	1	1	251	0	395
16	CCA	4	0	75	158	4	6	cholangitis	0	1	1	1	48	1	69
17	CCA	4	0	75	251	2.3	2	without cholangitis	0	1	1	0	62	0	94
18	Others	4	1	47	337	9.8	1	without cholangitis	0	1	1	1	98	0	207
19	Others	4	1	67	521	6.6	5	without cholangitis	0	1	1	1	193	0	288
20	CCA	3	1	81	229	14.7	8	cholangitis	1	1	0	1	199	0	356
21	GB	4	0	49	834	0.3	6	without cholangitis	1	1	1	1	12	1	283
22	CCA	3	0	70	113	0.9	31	without cholangitis	1	1	1	0	148	0	496
23	CCA	4	1	55	1757	7.2	47	cholangitis	1	1	1	0	58	0	98
24	Others	2	1	47	298	2.7	195	cholangitis	1	1	1	1	119	0	176
25	CCA	4	0	53	409	0.6	28	without cholangitis	0	1	1	0	481	0	481
26	CCA	3	1	71	671	7.4	2	without cholangitis	0	1	1	0	268	0	358
27	Others	4	0	75	700	10.9	1	without cholangitis	0	1	1	0	56	0	134
28	CCA	4	0	66	201	9.9	38	cholangitis	1	0	0	1	15	1	90
29	CCA	2	1	48	444	1.1	48	cholangitis	1	1	1	0	18	0	18
30	CCA	4	1	64	630	8.9	196	cholangitis	1	1	1	1	84	0	385
31	CCA	2	0	79	499	4.7	15	cholangitis	1	1	1	1	41	0	313
32	CCA	3	0	70	593	1.3	12	cholangitis	0	1	1	0	365	0	419
33	CCA	3	0	54	298	5.5	2	without cholangitis	0	1	1	0	148	0	148
34	CCA	4	1	62	389	4.6	2	without cholangitis	0	1	1	0	402	0	402
35	Others	4	1	61	153	23.6	0	without cholangitis	0	0	1	0	111	0	140
36	CCA	4	0	70	709	1.1	6	without cholangitis	0	1	1	1	22	0	338
37	CCA	3	1	67	151	0.6	227	without cholangitis	1	1	1	1	56	0	327
38	CCA	4	1	66	223	20.4	26	cholangitis	1	1	1	1	149	0	181
39	CCA	3	1	67	892	5	40	cholangitis	1	1	1	1	65	0	167
40	CCA	3	0	76	126	12.2	49	cholangitis	1	1	1	1	104	1	198
41	Others	4	1	57	1094	7.5	8	without cholangitis	0	1	1	0	223	0	223
42	CCA	4	0	58	339	0.5	111	without cholangitis	1	1	1	0	265	0	265
43	CCA	4	0	56	400	1.1	92	cholangitis	1	1	1	0	193	0	208
44	CCA	3	1	85	528	0.5	45	cholangitis	0	0	0	1	140	1	188
45	GB	3	1	55	410	18.1	8	without cholangitis	0	1	1	0	315	0	315
46	CCA	4	1	65	427	0.5	110	without cholangitis	1	1	1	1	257	0	261
47	GB	2	1	70	191	4.1	56	cholangitis	1	1	1	1	197	0	306
48	CCA	4	0	72	282	1.6	5	without cholangitis	0	0	1	0	73	0	182
49	GB	4	1	57	88	0.6	17	without cholangitis	1	1	1	1	42	0	285
50	CCA	3	1	71	279	1.3	188	cholangitis	1	1	1	1	89	0	230
51	CCA	2	1	60	171	0.5	25	without cholangitis	1	1	1	0	187	0	275
52	CCA	4	1	63	282	1.3	222	cholangitis	1	1	1	1	53	0	257
53	CCA	4	1	69	745	6	39	cholangitis	1	1	1	1	25	1	129
54	CCA	3	1	72	444	17	4	cholangitis	1	1	1	0	38		113
55	CCA	4	1	80	500	1.8	12	cholangitis	1	1	1	1	38	0	215
56	CCA	4	1	77	493	4	85	without cholangitis	1	1	1	0	146	0	211
57	CCA	4	0	62	252	0.4	160	without cholangitis	1	1	1	0	192	0	201
58	GB	4	0	64	506	0.4	51	cholangitis	1	1	1	0	57	0	69
59	CCA	4	0	71	1145	3.1	311	cholangitis	0	1	1	0	152	0	200
60	GB	3	1	71	287	16.2	181	without cholangitis	0	1	1	0	161	0	183
61	CCA	4	1	56	270	3.4	34	cholangitis	1	1	1	0	194	0	200
62	GB	3	0	54	313	12.7	5	without cholangitis	0	1	1	0	192	0	194
63	Others	4	1	76	1161	0.7	0	without cholangitis	0	1	1	0	140	0	192
64	CCA	2	1	60	1116	3	94	cholangitis	1	1	1	1	88	0	181
65	CCA	3	1	74	401	0.5	103	without cholangitis	0	1	1	1	68	0	98
66	CCA	2	0	72	63	0.4	2	without cholangitis	1	1	1	0	170		179
67	CCA	3	1	58	333	0.5	34	without cholangitis	1	1	1	0	170	0	173
68	CCA	4	1	54	263	25.2	2	without cholangitis	0	1	1	1	121	0	165
69	CCA	4	1	63	766	9.1	7	without cholangitis	0	1	1	0	147		159
70	CCA	3	0	86	1667	10.2	56	without cholangitis	0	1	1	0	122	0	156
71	GB	2	0	67	750	3.1	107	cholangitis	1	1	0	1	4	1	143
72	CCA	4	1	68	470	1.9	5	without cholangitis	0	1	1	0	128	1	138
73	CCA	2	1	78	800	4.9	30	without cholangitis	1	1	1	0	65	0	122
74	CCA	4	1	82	298	10.03	3	without cholangitis	0	1	1	1	229	0	372
75	CCA	4	1	60	547	13.5	11	without cholangitis	0	1	1	1	115	0	477
76	CCA	3	1	87	506	6.79	2	cholangitis	0	1	1	1	64	0	176
77	CCA	4	0	65	281	14.18	8	without cholangitis	1	1	1	0	248	0	252
78	CCA	4	1	79	158	0.83	5	without cholangitis	0	1	1	0	136	0	154
79	CCA	4	1	81	208	13.5	2	cholangitis	0	1	1	1	42	0	132
80	CCA	3	0	53	786	11.28	2	without cholangitis	0	1	1	0	304	0	374
81	CCA	4	1	79	701	26.57	1	without cholangitis	0	1	1	1	135	0	252
82	CCA	4	1	65	354	7.5	31	cholangitis	1	1	1	1	181	0	309
83	CCA	4	1	59	362	13.23	5	cholangitis	0	1	1	1	55	0	190
84	CCA	3	0	81	285	8.9	7	without cholangitis	0	1	1	0	112	0	139
85	CCA	4	1	73	386	7.5	1	without cholangitis	0	1	1	0	138	0	142
86	CCA	3	0	87	402	8.5	7	without cholangitis	0	1	1	1	109	0	153
87	CCA	3	0	83	602	13.5	3	without cholangitis	0	1	1	1	64	0	137
